# Supplementary material for: The Role of the Residue at Position 2 in the Catalytic Activity of AA9 Lytic Polysaccharide Monooxygenases
Source: Int J Mol Sci. 2023 May 5;24(9):8300. doi: 10.3390/ijms24098300 (PMC10179388; doi:10.3390/ijms24098300)
Supplement: Supplementary file 1 [file ijms-24-08300-s001.zip]

Archive with 1 entries (1 files):
- ijms-2318844-supplementary.pdf
